# Supplementary material for: Sports Nutrition Knowledge and Carbohydrate Intake in Young Male Elite Football Players: Insights from a Case Study of HNK Hajduk Academy
Source: J Funct Morphol Kinesiol. 2025 May 11;10(2):169. doi: 10.3390/jfmk10020169 (PMC12101181; doi:10.3390/jfmk10020169)
Supplement: Supplementary file 1 [file jfmk-10-00169-s001.zip]

Archive with 1 entries (1 files):
- jfmk-3540915-supplementary.pdf
